# Supplementary material for: Quality indicators for safe and effective medication use in long‐term care facilities: A modified Delphi study
Source: Br J Clin Pharmacol. 2026 Apr 2;92(8):2657–71. doi: 10.1002/bcp.70531 (PMC13420908; doi:10.1002/bcp.70531)
Supplement: Supplementary file 1 — Table S1. Definition of quality indicators (QI) including the numerator and denominator. Table S2. Quality indicator (QI) ratings my panellist's profession (N > 5), note some panellists counted towards multiple professions. [file BCP-92-2657-s001.docx]

[InternetShortcut]
URL=https://arpapi1.paperperfect.ai//FileBucket/d18e926b51c64337bda9f18d4e7ec271/ProofLink/attachments/3_bcp70531-sup-0001-Tables_S1-S2-revised.docx
